# Supplementary material for: Triblock Copolymer Micelles with Tunable Surface Charge as Drug Nanocarriers: Synthesis and Physico-Chemical Characterization
Source: Nanomaterials (Basel). 2022 Jan 27;12(3):434. doi: 10.3390/nano12030434 (PMC8840746; doi:10.3390/nano12030434)
Supplement: Supplementary file 1 [file nanomaterials-12-00434-s001.zip]

Archive with 2 entries (1 files):
- nanomaterials-1552475-SI-done/
- nanomaterials-1552475-SI-done/nanomaterials-1552475-SI-done.pdf
